# Supplementary material for: Identification of a novel human memory T-cell population with the characteristics of stem-like chemo-resistance
Source: Oncoimmunology. 2016 Jun 8;5(6):e1165376. doi: 10.1080/2162402X.2016.1165376 (PMC4938359; doi:10.1080/2162402X.2016.1165376)
Supplement: KONI_A_1165376_supplemental_material.zip [file koni-05-06-1165376-s001.zip]

Archive with 3 entries (3 files):
- KONI_A_1165376_s03.pdf
- KONI_A_1165376_s02 legends.docx
- KONI_A_1165376_s02.pptx
